# Supplementary material for: Adaptations for finding irregularly shaped disease clusters
Source: Int J Health Geogr. 2007 Jul 5;6:28. doi: 10.1186/1476-072X-6-28 (PMC1939838; doi:10.1186/1476-072X-6-28)
Supplement: Additional file 1 — Simulation results where cluster area rate is 5 per 1000 and baseline rate is 2.5 per 1000. The data in this table summarize the difference in sensitivity and positive predicted value for the different cluster scenarios with different settings for the non-connectivity penalty and the depth limit. [file 1476-072X-6-28-S1.xls]

## Sheet: Sheet1
Population			Two Clusters BR=2.5/1000, C1R=5.0/1000, C2R=3.5/1000		X Pattern BR=2.5/1000, CR=2.5/1000		Ring Pattern BR=2.5/1000, CR=2.5/1000		Circle Pattern BR=2.5/1000, CR=2.5/1000
	α	υ	Sens.	PPV	Sens.	PPV	Sens.	PPV	Sens.	PPV
1000	0	0	0.495	0.158654	0.544615	0.450668	0.571667	0.431175	0.682105	0.591781
1000	0	1	0.6025	0.0907038	0.678462	0.355072	0.708333	0.330868	0.717895	0.472136
1000	0	2	0.5975	0.0790083	0.747692	0.29198	0.728333	0.280668	0.723684	0.429151
1000	0	3	0.7325	0.0951608	0.751538	0.250706	0.761667	0.231217	0.766842	0.392088
1000	0	4	0.8	0.0680272	0.791538	0.223259	0.804167	0.222658	0.784211	0.345227
1000	1	0	0.4975	0.129642	0.621538	0.387159	0.5875	0.391884	0.716316	0.601946
1000	1	1	0.6425	0.0810214	0.719231	0.281288	0.758333	0.252918	0.802105	0.449823
1000	1	2	0.7025	0.0718854	0.794615	0.249036	0.7825	0.227968	0.813684	0.395093
1000	1	3	0.775	0.0706956	0.816923	0.234437	0.831667	0.211755	0.833684	0.362637
1000	1	4	0.8025	0.0672251	0.802308	0.225904	0.815833	0.209951	0.826316	0.345207
1000	2	0	0.5225	0.141887	0.565385	0.392419	0.5875	0.35805	0.721579	0.647921
1000	2	1	0.765	0.0921409	0.714615	0.271637	0.766667	0.246781	0.827895	0.429781
1000	2	2	0.805	0.0778154	0.809231	0.258922	0.805833	0.222401	0.847368	0.400697
1000	2	3	0.87	0.0759991	0.815385	0.232405	0.836667	0.210262	0.846316	0.367879
1000	2	4	0.7825	0.0662855	0.787692	0.216125	0.813333	0.208859	0.868421	0.35545
1000	3	0	0.575	0.185484	0.540769	0.425803	0.4875	0.371665	0.728421	0.660621
1000	3	1	0.6875	0.0806688	0.776154	0.285351	0.775	0.262415	0.844211	0.469968
1000	3	2	0.7425	0.0740279	0.804615	0.240073	0.823333	0.233902	0.877368	0.412726
1000	3	3	0.8475	0.0727936	0.809231	0.240622	0.814167	0.217063	0.871053	0.367451
1000	3	4	0.8275	0.0691745	0.839231	0.230023	0.815	0.211505	0.897895	0.377017
1000	4	0	0.5875	0.205779	0.507692	0.45993	0.511667	0.39922	0.726842	0.68265
1000	4	1	0.6725	0.0983906	0.7	0.293359	0.803333	0.266078	0.85	0.482522
1000	4	2	0.7875	0.0750715	0.786154	0.242986	0.809167	0.237815	0.893684	0.448139
1000	4	3	0.8025	0.0728552	0.829231	0.241542	0.794167	0.213295	0.877895	0.394326
1000	4	4	0.8325	0.0691876	0.803077	0.22935	0.836667	0.214027	0.872632	0.385134
1000	4	203	0.855	0.0695405	0.813077	0.220991	0.763846	0.210962	0.893684	0.366897
10000	0	0	0.8725	0.550473	0.959231	0.918262	0.936667	0.951736	0.942105	0.983516
10000	0	1	0.98	0.335043	0.987692	0.926407	0.9825	0.926887	0.980526	0.973863
10000	0	2	0.9825	0.197985	0.997692	0.916608	0.9825	0.935714	0.981579	0.975929
10000	0	3	0.9875	0.160765	0.996154	0.921053	0.9875	0.949519	0.980526	0.972846
10000	0	4	0.9975	0.132426	0.99	0.908257	0.9775	0.949029	0.984211	0.965909
10000	1	0	0.9	0.499307	0.98	0.929927	0.985	0.943336	0.964211	0.981253
10000	1	1	0.9975	0.223279	0.99	0.949115	0.985	0.955538	0.988947	0.974585
10000	1	2	0.985	0.196902	0.99	0.915363	0.985	0.912741	0.98	0.972324
10000	1	3	0.985	0.155057	0.990769	0.926619	0.9875	0.950281	0.981053	0.966304
10000	1	4	0.9875	0.129508	0.99	0.914712	0.980833	0.946903	0.977368	0.977368
10000	2	0	0.9425	0.55117	0.956923	0.864489	0.975833	0.877154	0.975789	0.968652
10000	2	1	0.995	0.287157	0.98	0.87741	0.981667	0.885049	0.987895	0.976587
10000	2	2	1	0.157356	0.982308	0.88619	0.980833	0.879014	0.981053	0.98468
10000	2	3	0.9875	0.184321	0.971538	0.846515	0.9775	0.883283	0.989474	0.972079
10000	2	4	0.9975	0.142246	0.980769	0.876891	0.9825	0.838549	0.984211	0.978033
10000	3	0	0.97	0.573964	0.920769	0.755205	0.965	0.742784	0.974211	0.976781
10000	3	1	0.9875	0.331376	0.969231	0.780669	0.980833	0.744937	0.986316	0.980638
10000	3	2	0.9925	0.259647	0.967692	0.782825	0.980833	0.76132	0.99	0.974107
10000	3	3	0.9875	0.208114	0.970769	0.769512	0.975833	0.74586	0.993158	0.980769
10000	3	4	0.9975	0.187942	0.957692	0.785489	0.9675	0.758824	0.991053	0.974638
10000	4	0	0.9725	0.650502	0.871538	0.672803	0.8975	0.606419	0.986316	0.969979
10000	4	1	0.99	0.541724	0.952308	0.715607	0.9775	0.661964	0.991579	0.979719
10000	4	2	0.9925	0.324346	0.953846	0.746089	0.966667	0.68477	0.987368	0.982713
10000	4	3	0.9975	0.347258	0.945385	0.728944	0.9625	0.672685	0.99	0.978159
10000	4	4	0.985	0.205102	0.963846	0.727642	0.965833	0.696514	0.988421	0.96854
10000	4	203	0.9925	0.223662	0.949231	0.709603	0.900769	0.674151	0.986316	0.971488
