# Supplementary material for: Adaptations for finding irregularly shaped disease clusters
Source: Int J Health Geogr. 2007 Jul 5;6:28. doi: 10.1186/1476-072X-6-28 (PMC1939838; doi:10.1186/1476-072X-6-28)
Supplement: Additional file 2 — Simulation results where cluster area rate is 7.5 per 1000 and baseline rate is 2.5 per 1000. The data in this table summarize the difference in sensitivity and positive predicted value for the different cluster scenarios with different settings for the non-connectivity penalty and the depth limit. [file 1476-072X-6-28-S2.xls]

## Sheet: Sheet1
Population			Two Clusters BR=2.5/1000, C1R=7.5/1000, C2R=5.0/1000		X Pattern BR=2.5/1000, CR=7.5/1000		Ring Pattern BR=2.5/1000, CR=7.5/1000		Circle Pattern BR=2.5/1000, CR=7.5/1000
	α	υ	Sens.	PPV	Sens.	PPV	Sens.	PPV	Sens.	PPV
1000	0	0	0.755	0.292352	0.81	0.631295	0.888333	0.599213	0.858947	0.737794
1000	0	1	0.8675	0.172123	0.899231	0.457713	0.918333	0.470337	0.881053	0.629797
1000	0	2	0.865	0.12366	0.927692	0.400133	0.925	0.378581	0.896316	0.547765
1000	0	3	0.9175	0.0967317	0.916923	0.339118	0.9325	0.338169	0.905263	0.532508
1000	0	4	0.935	0.0877934	0.960769	0.32075	0.959167	0.316209	0.923158	0.444276
1000	1	0	0.7975	0.219546	0.85	0.583421	0.866667	0.595647	0.89	0.778904
1000	1	1	0.8725	0.140386	0.922308	0.445891	0.935833	0.41608	0.905789	0.68785
1000	1	2	0.92	0.0990845	0.950769	0.371283	0.939167	0.350218	0.914211	0.575166
1000	1	3	0.9	0.0883436	0.950769	0.32356	0.955833	0.307589	0.919474	0.52025
1000	1	4	0.8975	0.083314	0.943077	0.302716	0.95	0.294726	0.920526	0.490191
1000	2	0	0.84	0.274959	0.805385	0.612998	0.861667	0.553533	0.901579	0.831957
1000	2	1	0.8675	0.126642	0.924615	0.405807	0.941667	0.403427	0.904211	0.720335
1000	2	2	0.9	0.091954	0.938462	0.332788	0.946667	0.327945	0.939474	0.591451
1000	2	3	0.9075	0.0882353	0.945385	0.360094	0.940833	0.321012	0.935789	0.521714
1000	2	4	0.935	0.0811456	0.945385	0.318889	0.948333	0.295124	0.939474	0.510292
1000	3	0	0.8125	0.303738	0.766923	0.57464	0.845	0.567431	0.913158	0.821885
1000	3	1	0.8875	0.134725	0.898462	0.415215	0.913333	0.447712	0.939474	0.722087
1000	3	2	0.9725	0.106081	0.926154	0.373681	0.921667	0.353694	0.907895	0.658397
1000	3	3	0.9075	0.0875332	0.94	0.352466	0.9325	0.321367	0.94	0.5875
1000	3	4	0.94	0.0854934	0.926154	0.339059	0.9525	0.322153	0.95	0.554872
1000	4	0	0.84	0.407767	0.733077	0.566587	0.75	0.535396	0.923158	0.851043
1000	4	1	0.9175	0.174016	0.876923	0.41958	0.913333	0.399563	0.926316	0.774307
1000	4	2	0.8725	0.10755	0.896923	0.399452	0.936667	0.362347	0.929474	0.674303
1000	4	3	0.9775	0.101982	0.940769	0.356352	0.9225	0.336474	0.933158	0.675429
1000	4	4	0.9475	0.0905832	0.916923	0.355185	0.923333	0.306925	0.938421	0.633618
10000	0	0	0.7575	0.964968	0.924615	0.996683	0.919167	1	0.947895	1
10000	0	1	1	1	1	1	1	0.999167	1	0.999474
10000	0	2	1	1	1	1	1	1	1	1
10000	0	3	1	1	1	0.999231	1	1	1	0.999474
10000	0	4	1	1	1	1	1	0.998336	1	1
10000	1	0	0.85	0.876289	0.993077	0.983994	1	1	0.954737	0.996703
10000	1	1	1	1	1	1	1	0.999167	1	1
10000	1	2	1	1	1	0.999231	1	0.999167	1	0.999474
10000	1	3	1	0.977995	1	0.998464	1	1	1	0.999474
10000	1	4	1	1	1	0.999231	1	0.999167	0.999474	0.999474
10000	2	0	0.9475	0.885514	0.993077	0.930786	0.9975	0.97555	0.970526	0.98033
10000	2	1	1	1	0.994615	0.931556	1	0.979592	1	1
10000	2	2	1	1	0.993846	0.933526	0.999167	0.978776	1	0.998948
10000	2	3	1	1	0.997692	0.923789	1	0.979592	1	1
10000	2	4	1	1	0.996154	0.930316	0.998333	0.981967	1	1
10000	3	0	0.985	0.968059	0.961538	0.83724	0.996667	0.803763	0.990526	0.965623
10000	3	1	1	0.995025	0.984615	0.848244	0.998333	0.817747	1	0.999474
10000	3	2	1	1	0.992308	0.856574	0.9975	0.817623	1	1
10000	3	3	1	0.997506	0.993846	0.852805	1	0.824742	1	1
10000	3	4	1	0.997506	0.990769	0.853545	0.998333	0.825637	1	0.999474
10000	4	0	0.995	0.954436	0.875385	0.733247	0.895	0.683641	0.992105	0.957825
10000	4	1	1	1	0.975385	0.761562	0.993333	0.721113	1	0.998948
10000	4	2	1	1	0.983077	0.778793	0.996667	0.740557	1	1
10000	4	3	1	1	0.986923	0.790025	0.991667	0.737756	1	1
10000	4	4	1	1	0.983077	0.783088	0.991667	0.73959	1	1
